# Supplementary material for: A subtype of oral, laryngeal, esophageal, and lung, squamous cell carcinoma with high levels of TrkB-T1 neurotrophin receptor mRNA
Source: BMC Cancer. 2019 Jun 20;19:607. doi: 10.1186/s12885-019-5789-8 (PMC6587277; doi:10.1186/s12885-019-5789-8)
Supplement: Supplementary file 2 — Table S1. Clinical characteristics of cancer patients with high and low TrkB-T1 mRNA expression levels. (XLSX 18 kb) [file 12885_2019_5789_MOESM2_ESM.xlsx]

## Sheet: LASC
	TrkB-High (n = 41)	TrkB-Low (n=74)	P1
Age at diagnosis, year, mean (sd)	64.9 (9.44)	60.8 (8.84)	0.023
Gender, n (%)
Male	29 (70.7)	66 (89.2)	0.02
Female	12 (29.3)	8 (10.8)
Pathologic Stage, n (%)
Stage I	0 (0)	2 (2.7)	0.096
Stage II	6 (14.6)	5 (6.8)
Stage III	2 (4.9)	11 (14.8)
Stage IV	37 (65.9)	47 (63.5)
Missing	6 (14.6)	9 (12.2)
Histologic Grade
G1	0	7 (9.6)	0.033
G2	31 (73.8)	40 (54.8)	0.039
G3	9 (21,4)	24 (32.9)
GX	2 (4.8)	2 (2.8)
number_of_lymphnodes_positive_by_he, mean	3.76 (7.55)	1.73 (3.05)	0.081
Tobacco smoking history, n (%)
Current smoker	21 (51.22)	36 (48.65)	0.765
Current reformed smoker	18 (43.9)	31 (41.89)
Non-smoker	1 (2.44)	5 (6.76)
Unknown	1 (2.44)	2 (2.7)
1 Probability for statistically validated differences calculated by Fisher Exact Test (for 2x2 table) or Chi Square test. For tumor grade compare G1 vs. G2+G3 or G1 vs. G2 vs. G3 numbers. To compare the numbers of positive lymph nodes in the 2 groups the student t-test was used.

## Sheet: OSCC
	TrkB-High (n = 57)	TrkB-Low (n=225	P
Age at diagnosis, year, mean (sd)	62.3 (12.4)	61.2 (13.4)	0.7
Gender, n (%)
Male	43 (75.4)	148 (65.8)	0.337
Female	14 (24.6)	77 (34.2)
Pathologic Stage, n (%)
Stage I	1 (1.8)	16 (7.1)	0.133
Stage II	7 (12.3)	45 (20)
Stage III	15 (26.3)	35 (15.6)
Stage IV	33 (57.8)	111 (49.3)
Missing	1 (1.8)	18 (8)
Histologic Grade
G1	2 (6.2)	31	0.205
G2	24 (75.0)	103	0.061
G3	6 (18.8)	31
number_of_lymphnodes_positive_by_he, mean(sd)	2.98 (5.16)	1.8 (2.57)	0.023
Tobacco smoking history, n (%)
Current smoker	21 (36.8)	69 (30.7)	0.113
Current reformed smoker	24 (42.1)	84 (37.3)
Non-smoker	9 15.8)	67 (29.8)
Unknown	3 (5.3)	5 (2.2)

## Sheet: LUSC
	TrkB-High (n = 176)	TrkB-Low (n=325)	P
Age at diagnosis, year, mean (sd)	66.5 (8.76)	68.4 (8.41)	0.024
Gender, n (%)
Male	136 (77.3)	235 (72.3)	0.783
Female	40 (22.7)	90 (27.7)
Pathologic Stage, n (%)
Stage I	88 (50)	156 (48)	0.185
Stage II	60 (34.07)	102 (31.38)
Stage III	26 (14.78)	58 (17.85)
Stage IV	0 (0)	7 (2.15)
Missing	2 (1.14)	2 (0.62)
Tobacco smoking history, n (%)
Current smoker	52 (29.5)	75 (23.1)	0.698
Current reformed smoker	116 (65.9)	231(71.1)
Non-smoker	4 (2.3)	11 (3.4)
Unknown	4 (2.3)	8 (2.4)

## Sheet: LUAD
	TrkB-High (n =64)	TrkB-Low (n=451)	P
Age at diagnosis, year, mean (sd)	68.1 (9.68)	65.6 (9.94)	0.022
Gender, n (%)
Male	20 (31.25)	218 (48.34)	0.099
Female	44 (68.75)	233 (51.66)
Pathologic Stage, n (%)
Stage I	39 (60.94)	236 (52.33)	0.747
Stage II	12 (18.75)	110 (24.39)
Stage III	10 (15.63)	74 (16.41)
Stage IV	3 (4.69)	23 (5.1)
Missing	0 (0)	8 (1.77)
Tobacco smoking history, n (%)
Current smoker	12 (18.8)	107 (23.7)	0.139
Current reformed smoker	39 (60.9)	268 (59.4)
Non-smoker	11 (17.2)	64 (14.2)
Unknown	2 (3.1)	12 (2.7)

## Sheet: ESCA-SCC
	TrkB-High (n =34)	TrkB-Low (n=61)	P
Age at diagnosis, year, mean (sd)	55.4 (8.5)	60.1 (10.8)	0.023
Gender, n (%)
Male	29 (85.3)	52 (85.2)	1
Female	5 (14.7)	9 (14.8)
Pathologic Stage, n (%)
Stage I	1 (2.9)	6 (9.8)	0.257
Stage II	21 (61.8)	35 (57.4)
Stage III	12 (35.4)	15 (24.6)
Stage IV	0	4 (6.6)
Missing	1 (2.9)	1 (1.6)
Histologic Grade
G1	6 (17.6)	10 (16.7)	0.104
G2	20 (58.8)	28 (46.7)	0.498
G3	3 (8.8)	17 (28.3)
Gx	5 (14.7)	5 (8.3)
number_of_lymphnodes_positive_by_he, mean(sd)	1.09 (1.7)	1.28 (2.63)	0.67
Tobacco smoking history, n (%)
Current smoker	11 (32.4)	18 (29.5)	0.891
Current reformed smoker	10 (29.4)	21 (34.4)
Non-smoker	12 (35.3)	20 (32.8)
Unknown	1 (2.9)	2 (3.3)

## Sheet: ESCA-Ade
	TrkB-High (n =19)	TrkB-Low (n=70)	P
Age at diagnosis, year, mean (sd)	60.3 (14.6)	68.6 (10.7)	0.0068
Gender, n (%)
Male	17 (89.5)	60 (85.7)	1
Female	2 (10.5)	10 (14.3)
Pathologic Stage, n (%)
Stage I	2 (10.6)	10 (14.3)	0.508
Stage II	7 (36.8)	16 (22.9)
Stage III	5 (26.3)	24 (34.3)
Stage IV	0	5 (7.1)
Missing	5 (26.3)	15 (21.4)
Histologic Grade
G1	0	3 (3.75)	NA
G2	2 (20)	25 (31.2)	0.804
G3	2 (20)	26 (32.5)
GX	6 (60)	26 (32.5)
number_of_lymphnodes_positive_by_he, mean(sd)	2.79 (4.55)	2.46 (3.64)	0.74
Tobacco smoking history, n (%)
Current smoker	2 (10.5)	6 (8.6)	0.924
Current reformed smoker	9 (47.4)	33 (47.1)
Non-smoker	6 (31.6)	18 (25.7)
Unknown	2 (10.5)	13 (18.6)
