# Supplementary material for: A subtype of oral, laryngeal, esophageal, and lung, squamous cell carcinoma with high levels of TrkB-T1 neurotrophin receptor mRNA
Source: BMC Cancer. 2019 Jun 20;19:607. doi: 10.1186/s12885-019-5789-8 (PMC6587277; doi:10.1186/s12885-019-5789-8)
Supplement: Supplementary file 3 — Table S2. Of the 194 genes whose expression was enriched >3x in high TrkB-T1 mRNA expresser OSCCs, 73 are also highly enriched in normal neurological tissue. (XLSX 14 kb) [file 12885_2019_5789_MOESM3_ESM.xlsx]

## Sheet: Nervous system genes found enri
Parametric p-value	FDR	Geom mean of intensities in class 1	Geom mean of intensities in class 2	Fold-change	Symbol	Gene Name
< 1e-07	< 1e-07	784.94	143.81	5.46	RAB6B	RAB6B, member RAS oncogene family
< 1e-07	< 1e-07	1596.47	165.46	9.65	ADAM23	a disintegrin and metallopeptidase domain 23
< 1e-07	< 1e-07	81.13	8.33	9.74	JAKMIP3	janus kinase and microtubule interacting protein 3
< 1e-07	< 1e-07	140.82	14.44	9.75	KCNH1	potassium voltage-gated channel, subfamily H (eag-related), member 1
< 1e-07	< 1e-07	120.04	13.37	8.98	SOX2OT	#N/A
< 1e-07	< 1e-07	450.51	78.4	5.75	MRAP2	melanocortin 2 receptor accessory protein 2
< 1e-07	< 1e-07	2564.86	596.8	4.3	MAP1B	#N/A
< 1e-07	< 1e-07	222.78	39.2	5.68	PLCB4	phospholipase C, beta 4
< 1e-07	< 1e-07	242.59	22.99	10.55	ADD2	adducin 2 (beta)
< 1e-07	< 1e-07	96.89	9.66	10.03	NKAIN2	Na+/K+ transporting ATPase interacting 2
< 1e-07	< 1e-07	167.22	26.29	6.36	CTTNBP2	cortactin binding protein 2
< 1e-07	< 1e-07	1042.53	290.13	3.59	GSTM4	glutathione S-transferase, mu 4
< 1e-07	< 1e-07	1436.17	285.68	5.03	TSPAN7	tetraspanin 7
< 1e-07	< 1e-07	5.83	0.83	7.04	SYT9	synaptotagmin IX
< 1e-07	< 1e-07	661.79	145.23	4.56	PANX2	pannexin 2
< 1e-07	< 1e-07	120.51	15.47	7.79	JAKMIP2	janus kinase and microtubule interacting protein 2
< 1e-07	< 1e-07	2457.62	463.28	5.3	GSTM3	glutathione S-transferase, mu 3
< 1e-07	< 1e-07	4752.88	866.63	5.48	SOX2	SRY-box containing gene 2
< 1e-07	< 1e-07	163.88	24.16	6.78	PCYT1B	phosphate cytidylyltransferase 1, choline, beta isoform
< 1e-07	< 1e-07	230.2	26.14	8.81	CACNA1B	calcium channel, voltage-dependent, N type, alpha 1B subunit
< 1e-07	< 1e-07	1210.24	300.47	4.03	SAMD12	sterile alpha motif domain containing 12
< 1e-07	9.84e-06	49.35	15.64	3.16	MED12L	mediator of RNA polymerase II transcription, subunit 12 homolog (yeast)-like
< 1e-07	9.84e-06	114.88	19.64	5.85	NRXN3	neurexin III
< 1e-07	9.84e-06	371.34	105.41	3.52	PELI2	pellino 2
< 1e-07	9.84e-06	8.02	1.23	6.54	GRM1	glutamate receptor, metabotropic 1
< 1e-07	9.84e-06	231.41	68.6	3.37	FOLH1	folate hydrolase
< 1e-07	9.84e-06	655.38	174.78	3.75	CRMP1	collapsin response mediator protein 1
1e-07	9.84e-06	305.81	65	4.7	SEMA6D	sema domain, transmembrane domain (TM), and cytoplasmic domain, (semaphorin) 6D
1e-07	9.84e-06	616.38	132.4	4.66	PTN	pleiotrophin
2e-07	1.62e-05	104.78	30.36	3.45	RTN1	reticulon 1
2e-07	1.62e-05	1857.77	410.24	4.53	SLC7A11	solute carrier family 7 (cationic amino acid transporter, y+ system), member 11
2e-07	1.62e-05	116.71	30.46	3.83	BDNF	brain derived neurotrophic factor
3e-07	2.22e-05	64.13	15.83	4.05	RIMKLA	ribosomal modification protein rimK-like family member A
4e-07	2.72e-05	25.71	3.47	7.42	DIRAS2	DIRAS family, GTP-binding RAS-like 2
4e-07	2.72e-05	8.13	2.49	3.27	RFPL1S	#N/A
6e-07	3.64e-05	810.88	88.36	9.18	CNTNAP2	contactin associated protein-like 2
6e-07	3.64e-05	470.69	144.14	3.27	MDGA1	MAM domain containing glycosylphosphatidylinositol anchor 1
7e-07	4.17e-05	126.34	30.62	4.13	DLX6	distal-less homeobox 6
9e-07	5.06e-05	36.2	7.87	4.6	ATRNL1	attractin like 1
1e-06	5.46e-05	61.75	16.44	3.76	ISLR2	immunoglobulin superfamily containing leucine-rich repeat 2
1.3e-06	6.65e-05	239.18	39.19	6.1	CACNA2D1	calcium channel, voltage-dependent, alpha2/delta subunit 1
1.3e-06	6.65e-05	54.73	9.3	5.88	KIAA0319	#N/A
1.7e-06	8.04e-05	27.41	6.61	4.15	PYGO1	pygopus 1
2.6e-06	0.00011	55.19	6.39	8.63	MPPED1	metallophosphoesterase domain containing 1
2.9e-06	0.000121	12036.7	3965.88	3.04	IGFBP5	insulin-like growth factor binding protein 5
2.9e-06	0.000121	92.85	23.83	3.9	FGF12	fibroblast growth factor 12
3.5e-06	0.000137	199.26	54.15	3.68	DGKG	diacylglycerol kinase, gamma
4.4e-06	0.000167	139.45	39.81	3.5	IGSF11	immunoglobulin superfamily, member 11
4.5e-06	0.000169	5485.38	1295.84	4.23	SPP1	secreted phosphoprotein 1
4.8e-06	0.000178	248.3	39.01	6.36	UGT8	#N/A
4.8e-06	0.000178	26.9	5.67	4.74	KCNH8	potassium voltage-gated channel, subfamily H (eag-related), member 8
5e-06	0.000184	92.8	27.72	3.35	RND2	Rho family GTPase 2
5.5e-06	0.000199	49.09	7.51	6.54	WSCD2	WSC domain containing 2
5.7e-06	0.000202	39.78	6.35	6.27	SPOCK3	sparc/osteonectin, cwcv and kazal-like domains proteoglycan 3
6.4e-06	0.000219	9.35	2.47	3.79	CNKSR2	connector enhancer of kinase suppressor of Ras 2
6.5e-06	0.000222	393.26	128.79	3.05	B4GALNT1	beta-1,4-N-acetyl-galactosaminyl transferase 1
7e-06	0.000233	1453.68	308.8	4.71	LRRC4	leucine rich repeat containing 4
1.09e-05	0.00032	22.56	2.98	7.58	HS3ST5	heparan sulfate (glucosamine) 3-O-sulfotransferase 5
1.19e-05	0.000342	389.03	128.5	3.03	FXYD6	FXYD domain-containing ion transport regulator 6
1.63e-05	0.000438	666.99	111.95	5.96	HS6ST2	heparan sulfate 6-O-sulfotransferase 2
2.32e-05	0.000574	30.35	6.14	4.95	SYT13	synaptotagmin XIII
2.46e-05	0.000595	12.1	3.45	3.51	CNTN5	contactin 5
2.63e-05	0.000622	20.11	5.52	3.64	CACNA1I	calcium channel, voltage-dependent, alpha 1I subunit
3.55e-05	0.000782	239.41	72.75	3.29	SBK1	SH3-binding kinase 1
3.89e-05	0.000834	13.34	4.25	3.14	VWA5B2	von Willebrand factor A domain containing 5B2
4.84e-05	0.000987	23.56	5.54	4.25	LRP1B	low density lipoprotein-related protein 1B (deleted in tumors)
5.36e-05	0.00106	16.63	4.86	3.43	NLGN1	neuroligin 1
5.94e-05	0.00114	72.2	16.43	4.4	CECR2	cat eye syndrome chromosome region, candidate 2 homolog (human)
6.11e-05	0.00117	33.86	10.59	3.2	KCNG3	potassium voltage-gated channel, subfamily G, member 3
6.48e-05	0.00122	11.59	3.29	3.52	HHIP	Hedgehog-interacting protein
8.11e-05	0.00145	7.23	2.03	3.56	TRPM8	transient receptor potential cation channel, subfamily M, member 8
0.0001111	0.00183	15.4	4.56	3.38	RIMS4	regulating synaptic membrane exocytosis 4
Table S2 Of DE genes in high TRKB-T1 expressors of OSCC of the 194 gene erniched > 3x 73 were most highly expressed in neurological tissues.
