# Supplementary material for: A subtype of oral, laryngeal, esophageal, and lung, squamous cell carcinoma with high levels of TrkB-T1 neurotrophin receptor mRNA
Source: BMC Cancer. 2019 Jun 20;19:607. doi: 10.1186/s12885-019-5789-8 (PMC6587277; doi:10.1186/s12885-019-5789-8)
Supplement: Supplementary file 6 — Table S3. Gene Set Enrichment Analysis of pathway enrichment in TrkB-T1 high expresser SCCs. (XLS 19 kb) [file 12885_2019_5789_MOESM6_ESM.xls]

## Sheet: Oral_Larynx
NAME	SIZE	NES	NOM p-val	FDR q-val
KEGG_METABOLISM_OF_XENOBIOTICS_BY_CYTOCHROME_P450	69	2.19972	0	0
KEGG_DRUG_METABOLISM_CYTOCHROME_P450	71	2.07026	0	0.00232478
KEGG_GLUTATHIONE_METABOLISM	50	2.05509	0	0.00347107
KEGG_PENTOSE_AND_GLUCURONATE_INTERCONVERSIONS	27	1.73771	0.0115512	0.142378
KEGG_GLYCOSAMINOGLYCAN_BIOSYNTHESIS_KERATAN_SULFATE	15	1.63801	0.0183333	0.185292
KEGG_ASCORBATE_AND_ALDARATE_METABOLISM	24	1.62179	0.032967	0.187997
KEGG_HEDGEHOG_SIGNALING_PATHWAY	56	1.65127	0.012987	0.195557
KEGG_BASAL_CELL_CARCINOMA	55	1.66948	0.0114449	0.203374
KEGG_RETINOL_METABOLISM	63	1.57381	0.0188406	0.246044
KEGG_STEROID_HORMONE_BIOSYNTHESIS	54	1.54805	0.0295421	0.264059
KEGG_PORPHYRIN_AND_CHLOROPHYLL_METABOLISM	40	1.53433	0.0318182	0.26532
KEGG_MELANOMA	71	1.49979	0.026648	0.311047
KEGG_PHENYLALANINE_METABOLISM	18	1.48579	0.0585284	0.315284
KEGG_ABC_TRANSPORTERS	44	1.38059	0.0888252	0.377182
KEGG_O_GLYCAN_BIOSYNTHESIS	30	1.38309	0.0953125	0.388553
KEGG_MELANOGENESIS	101	1.41546	0.0367454	0.389757
KEGG_GLYCINE_SERINE_AND_THREONINE_METABOLISM	31	1.36547	0.103604	0.397498
Table S3 Gene Set Enrichment Analysis of pathway enrichment in OSCC + LASCC TRKB-T1 high expressers. Pathways with white background are differentially abundant FDR q-val < 0.25.

## Sheet: LUSC
NAME	SIZE	NES	NOM p-val	FDR q-val
KEGG_GLUTATHIONE_METABOLISM	50	2.17256	0	0.0520928
KEGG_METABOLISM_OF_XENOBIOTICS_BY_CYTOCHROME_P450	69	2.21893	0	0.0725773
KEGG_GLYCOSYLPHOSPHATIDYLINOSITOL_GPI_ANCHOR_BIOSYNTHESIS	25	1.66895	0.027027	0.172055
KEGG_RETINOL_METABOLISM	63	1.69581	0.0193548	0.172217
KEGG_PORPHYRIN_AND_CHLOROPHYLL_METABOLISM	40	1.71572	0.00913242	0.179118
KEGG_HOMOLOGOUS_RECOMBINATION	26	1.73961	0.0238095	0.18063
KEGG_BASAL_CELL_CARCINOMA	55	1.7655	0.0187793	0.181502
KEGG_DRUG_METABOLISM_CYTOCHROME_P450	71	1.83689	0.0121212	0.186793
KEGG_ASCORBATE_AND_ALDARATE_METABOLISM	24	1.79061	0.00760456	0.188094
KEGG_DNA_REPLICATION	36	1.86368	0.017094	0.208637
KEGG_HEDGEHOG_SIGNALING_PATHWAY	56	1.59812	0.0518135	0.208746
KEGG_PENTOSE_AND_GLUCURONATE_INTERCONVERSIONS	27	1.90414	0.0162602	0.227002
KEGG_MISMATCH_REPAIR	23	1.55261	0.0583942	0.234248
KEGG_MELANOGENESIS	101	1.52359	0.0223881	0.251417
KEGG_STARCH_AND_SUCROSE_METABOLISM	49	1.45986	0.0469484	0.256626
KEGG_PHOSPHATIDYLINOSITOL_SIGNALING_SYSTEM	76	1.47376	0.0487805	0.256941
KEGG_NUCLEOTIDE_EXCISION_REPAIR	44	1.48098	0.039604	0.266868
KEGG_PROGESTERONE_MEDIATED_OOCYTE_MATURATION	85	1.48812	0.0382166	0.273542
KEGG_CELL_CYCLE	118	1.30957	0.0762712	0.376426
KEGG_BASE_EXCISION_REPAIR	33	1.31816	0.0995671	0.380455
KEGG_ARACHIDONIC_ACID_METABOLISM	57	1.28644	0.0867347	0.385826
KEGG_DRUG_METABOLISM_OTHER_ENZYMES	49	1.2953	0.116751	0.386632
KEGG_GLYCOSPHINGOLIPID_BIOSYNTHESIS_LACTO_AND_NEOLACTO_SERIES	26	1.34973	0.0855019	0.386829
KEGG_STEROID_HORMONE_BIOSYNTHESIS	54	1.32468	0.107317	0.388137
KEGG_SPLICEOSOME	114	1.27409	0.0948276	0.392784
KEGG_GLYCEROPHOSPHOLIPID_METABOLISM	76	1.33	0.0692308	0.398147
Table S3 Gene Set Enrichment Analysis of pathway enrichment in LUSC TRKB-T1 high expressers. Pathways with white background are differentially abundant FDR q-val < 0.25.

## Sheet: ESSC
NAME	SIZE	NES	NOM p-val	FDR q-val
KEGG_METABOLISM_OF_XENOBIOTICS_BY_CYTOCHROME_P450	69	2.19972	0	0
KEGG_DRUG_METABOLISM_CYTOCHROME_P450	71	2.07026	0	0.00232478
KEGG_GLUTATHIONE_METABOLISM	50	2.05509	0	0.00347108
KEGG_PENTOSE_AND_GLUCURONATE_INTERCONVERSIONS	27	1.73771	0.0115512	0.142378
KEGG_GLYCOSAMINOGLYCAN_BIOSYNTHESIS_KERATAN_SULFATE	15	1.63801	0.0183333	0.185292
KEGG_ASCORBATE_AND_ALDARATE_METABOLISM	24	1.62179	0.032967	0.187997
KEGG_HEDGEHOG_SIGNALING_PATHWAY	56	1.65127	0.012987	0.195557
KEGG_BASAL_CELL_CARCINOMA	55	1.66948	0.0114449	0.203374
KEGG_RETINOL_METABOLISM	63	1.57381	0.0188406	0.246044
KEGG_STEROID_HORMONE_BIOSYNTHESIS	54	1.54805	0.0295421	0.264059
KEGG_PORPHYRIN_AND_CHLOROPHYLL_METABOLISM	40	1.53433	0.0318182	0.26532
KEGG_MELANOMA	71	1.49979	0.026648	0.311047
KEGG_PHENYLALANINE_METABOLISM	18	1.48579	0.0585284	0.315284
KEGG_ABC_TRANSPORTERS	44	1.38059	0.0888252	0.377182
KEGG_O_GLYCAN_BIOSYNTHESIS	30	1.38309	0.0953125	0.388553
KEGG_MELANOGENESIS	101	1.41546	0.0367454	0.389757
KEGG_GLYCINE_SERINE_AND_THREONINE_METABOLISM	31	1.36547	0.103604	0.397498
Table S3 Gene Set Enrichment Analysis of pathway enrichment in ESSC TRKB-T1 high expressers. Pathways with white background are differentially abundant FDR q-val < 0.25.

## Sheet: LUAD
NAME	SIZE	NES	NOM p-val	FDR q-val
KEGG_ARACHIDONIC_ACID_METABOLISM	57	1.49044	0.0243902	0.281569
KEGG_INTESTINAL_IMMUNE_NETWORK_FOR_IGA_PRODUCTION	46	1.44551	0.043771	0.28777
KEGG_ABC_TRANSPORTERS	44	1.45277	0.0434783	0.289112
KEGG_ECM_RECEPTOR_INTERACTION	83	1.45908	0.0304679	0.293014
KEGG_NEUROACTIVE_LIGAND_RECEPTOR_INTERACTION	271	1.49398	0.00103306	0.297247
KEGG_VASCULAR_SMOOTH_MUSCLE_CONTRACTION	114	1.46394	0.00734523	0.300269
KEGG_LEISHMANIA_INFECTION	70	1.47289	0.031556	0.300917
KEGG_METABOLISM_OF_XENOBIOTICS_BY_CYTOCHROME_P450	69	1.43143	0.0340285	0.302882
KEGG_HEMATOPOIETIC_CELL_LINEAGE	84	1.49959	0.0118662	0.310415
KEGG_DRUG_METABOLISM_CYTOCHROME_P450	71	1.55187	0.0141304	0.327439
KEGG_ALLOGRAFT_REJECTION	35	1.50354	0.0291036	0.332258
KEGG_HYPERTROPHIC_CARDIOMYOPATHY_HCM	83	1.56362	0.00966702	0.349187
KEGG_RETINOL_METABOLISM	63	1.51013	0.0200893	0.351789
KEGG_PRIMARY_IMMUNODEFICIENCY	35	1.57572	0.0172612	0.38415
KEGG_ARRHYTHMOGENIC_RIGHT_VENTRICULAR_CARDIOMYOPATHY_ARVC	74	1.51158	0.0143646	0.390082
KEGG_TYPE_I_DIABETES_MELLITUS	41	1.38698	0.0632768	0.39276
Table S3 Gene Set Enrichment Analysis of pathway enrichment in LUAD TRKB-T1 high expressers. Pathways with white background are differentially abundant FDR q-val < 0.25.
